# Supplementary material for: Anti-Influenza Activity of 6BIGOE: Improved Pharmacological Profile After Encapsulation in PLGA Nanoparticles
Source: Int J Mol Sci. 2025 Apr 29;26(9):4235. doi: 10.3390/ijms26094235 (PMC12071637; doi:10.3390/ijms26094235)
Supplement: Supplementary file 1 [file ijms-26-04235-s001.zip]

Archive with 1 entries (1 files):
- ijms-3564052-supplementary.pdf
